# Supplementary material for: Highly Efficient Antibacterial Polymer Composites Based on Hydrophobic Riboflavin Carbon Polymerized Dots
Source: Nanomaterials (Basel). 2022 Nov 18;12(22):4070. doi: 10.3390/nano12224070 (PMC9699046; doi:10.3390/nano12224070)
Supplement: Supplementary file 1 [file nanomaterials-12-04070-s001.zip]

Archive with 1 entries (1 files):
- nanomaterials-2042999-supplementary.pdf
